# Supplementary material for: A Highly Redundant Gene Network Controls Assembly of the Outer Spore Wall in S. cerevisiae
Source: PLoS Genet. 2013 Aug 15;9(8):e1003700. doi: 10.1371/journal.pgen.1003700 (PMC3744438; doi:10.1371/journal.pgen.1003700)
Supplement: Table S1 — Analysis of double mutant strains. Three biological replicates were scored for each double mutant combination. Any replicate that displayed reduced dityrosine fluorescence is indicated by “−”. “+” indicates no loss of fluorescence observed. Double mutant combinations scored as interactions and used to generate Figure 2 are highlighted in yellow. n.d. = not determined. (XLS) [file pgen.1003700.s004.xls]

## Sheet: Sheet1
Table S1. Analysis of double mutants
Three biological replicates were examined for each indicated double mutant.
Any replicate that displayed reduced dityrosine fluorescence is indicated by "-". "+" indicates no loss of fluorescence observed.
Double mutants scored as interactions and used in Figure 2 are highlighted in yellow
n.d. not determined
	lds1	gmc1	spo23	api2	npp2	hul4	rog1	osw7	osw5	yml119w	lds2	gat4	pes4	ymr147w	ymr262w	osw6	osw4	osw3	yel023c	dtr1
lds1 test1		- -	- -	- -	- - -	- -	+	+	+	+	- - -	+	- -	+	- -	- -	+	+	+	n.d
lds1 test2		- - -	- -	- -	- - -	- -	-	+	+	- - -	- - -	-	- -	+	-	- -	-	+	-	n.d
gmc1	- - -		+	+	+	- -	+	+	+	+	-	-	+	+	-	- -	-	+	-	n.d
api2	-	+	+		- -	+	+	+	+	- -	- -	+	+	+	+	- -	+	+	+	+
npp2	-	+	+	+		-	+	+	+	- -	- - -	- - -	- -	+	+	- - -	- - -	- -	+	- - -
hul4	- - -	+	+	+	+		-	+	+	-	- - -	-	- - -	+	+	- - -	+	+	- -	-
rog1	- -	+	+	+	- -	-		+	+	- -	- - -	-	+	+	+	- -	+	+	-	- - -
osw7	- -	- -	+	+	+	+	+		+	- -	- - -	- - -	+	+	+	- - -	+	+	-	- - -
osw5	-	+	+	+	-	-	+	+		+	- -	+	+	+	+	- - -	+	+	- -	n.d
yml119w	- -	- -	+	+	- -	-	+	+	-		- -	- -	+	+	-	- -	+	+	- -	- -
lds2	- -	+	-	+	-	- -	- -	-	-	-		- - -	- -	- -	-	- -	- - -	-	-	- -
gat4	- -	- -	+	-	+	+	+	+	+	- -	- - -		- -	+	+	- -	-	- - -	+	- - -
pes4	- -	-	-	-	-	- - -	+	+	- -	- -	- - -	+		+	+	- -	+	+	-	+
ymr147w	- -	+	+	+	- -	- -	+	+	+	- -	- - -	+	+		+	- -	-	+	- - -	+
ymr262w	-	+	+	+	+	-	+	+	+	+	- - -	- - -	- -	+		- - -	- - -	- - -	- - -	- - -
osw4	- -	+	-	-	-	+	+	+	+	+	-	- -	- -	+	+	- -		- -	-	- -
osw3	- - -	- - -	- -	+	- -	- - -	- - -	+	+	+	- - -	- - -	+	+	+	- -	-		- -	- - -
yel023c	+	-	-	- -	-	- -	-	-	+	+	- - -	- - -	- - -	+	-	- - -	- - -	- -		- -
dtr1	- -	-	+	- -	- -	- -	-	+	+	- -	- - -	- - -	- - -	- - -	+	- - -	- - -	- - -	- -
